# Supplementary material for: The Flowering Repressor SVP Underlies a Novel Arabidopsis thaliana QTL Interacting with the Genetic Background
Source: PLoS Genet. 2013 Jan 31;9(1):e1003289. doi: 10.1371/journal.pgen.1003289 (PMC3561112; doi:10.1371/journal.pgen.1003289)
Supplement: Table S1 — Flowering behaviour of genotypes with different natural SVP alleles. (XLS) [file pgen.1003289.s002.xls]

## Sheet: Supporting Table S1
	Genotype	SVP allele	Photoperiod	LN	FT
	Ler	SVP-Ler	LD	9.4 ± 0.2	ND
	IL-2	SVP-Fuk	LD	6.1 ± 0.1	ND
	F1 (Ler x IL-2)	heterozygote	LD	7.6 ± 0.3	ND
					ND
	Ler	SVP-Ler	SD	39.3 ± 0.5	ND
	IL-2	SVP-Fuk	SD	13.8 ± 0.2	ND
	F1 (Ler x IL-2)	heterozygote	SD	24.6 ± 0.8	ND
	Ler	SVP-Ler	SD	38.9 ± 0.8	ND
	IL-FAQ1	SVP-Fuk	SD	14.1 ± 0.2	ND
	F1 (Ler x IL-FAQ1)	heterozygote	SD	24.3 ± 0.4	ND
	YGU	SVP-Ler-like	LD	66.1 ± 2.0	113.8 ± 8.7
	Fuk	SVP-Fuk	LD	32.2 ± 1.1	60.5 ± 1.2
	TY	SVP-Fuk-like	LD	33.9 ± 1.1	51.7 ± 0.9
	OY	SVP-Fuk-like	LD	29.1 ± 0.9	54.3 ± 1.4
	Pak-1	SVP-Fuk-like	LD	8.5 ± 0.4	33.5 ± 1.1
	Pak-3	SVP-Fuk-like	LD	15.0 ± 1.1	47.7 ± 2.6
	IK	SVP-Fuk-like	LD	35.4 ± 0.6	66.9 ± 1.5
	FK	SVP-Fuk-like	LD	38.6 ± 2.3	68.6 ± 3.1
	Ler	SVP-Ler	LD	7.9 ± 0.3	32.0 ± 0.9
	YGU	SVP-Ler-like	SD	ND	209.9 ± 6.3
	Fuk	SVP-Fuk-like	SD	49.1 ± 0.8	93.8 ± 1.7
	TY	SVP-Fuk-like	SD	47.9 ± 1.0	91.9 ± 3.4
	OY	SVP-Fuk-like	SD	43.3 ± 1.3	98.4 ± 6.1
	Pak-1	SVP-Fuk-like	SD	21.5 ± 1.5	64.9 ± 1.7
	Pak-3	SVP-Fuk-like	SD	40.0 ± 0.7	99.2 ± 4.7
	Ler	SVP-Ler	SD	38.8 ± 0.7	81.5 ± 1.1
