# Supplementary material for: The Flowering Repressor SVP Underlies a Novel Arabidopsis thaliana QTL Interacting with the Genetic Background
Source: PLoS Genet. 2013 Jan 31;9(1):e1003289. doi: 10.1371/journal.pgen.1003289 (PMC3561112; doi:10.1371/journal.pgen.1003289)
Supplement: Table S2 — General linear model testing the effects of SVP transgenes, the genetic background and the photoperiod in transgenic lines. (XLS) [file pgen.1003289.s003.xls]

## Sheet: Supporting Table S2
	Factor	d.f.	F-value
	SVP transgene (SVPt)	1	70.1***
	Genetic background (GB)	4	126.5***
	Photoperiod (P)	1	3146.9***
	SVPt x GB	4	3.7**
	SVPt x P	1	32.5***
	GB x P	4	69.3***
	SVPt x GB x P	4	3.9**
	Error	95
