# Supplementary material for: The Flowering Repressor SVP Underlies a Novel Arabidopsis thaliana QTL Interacting with the Genetic Background
Source: PLoS Genet. 2013 Jan 31;9(1):e1003289. doi: 10.1371/journal.pgen.1003289 (PMC3561112; doi:10.1371/journal.pgen.1003289)
Supplement: Table S3 — SVP nucleotide diversity. (XLS) [file pgen.1003289.s004.xls]

## Sheet: Supporting Table S3
	Gene	Sequence	# of	# of inf. pol.	psilentc	pnonsyn	psyn	pnonsyn/	Tajima's Dd	Fu and Li's D*d	LDe	Rmf
		length (bp)a	accessions	(SNP/Indel)b				psyn
	SVP	5636	18	59 / 21	0.00514	0.00052	0.00275	0.19	-0.51684	-0.72646	0.304	4
