# Supplementary material for: The Flowering Repressor SVP Underlies a Novel Arabidopsis thaliana QTL Interacting with the Genetic Background
Source: PLoS Genet. 2013 Jan 31;9(1):e1003289. doi: 10.1371/journal.pgen.1003289 (PMC3561112; doi:10.1371/journal.pgen.1003289)
Supplement: Table S4 — A. thaliana natural accessions analyzed for SVP sequence and causal polymorphism. (XLS) [file pgen.1003289.s005.xls]

## Sheet: Supporting Table S4
	Accession	Original Location	Stock Centre Code1	SVP sequenced
	AB	Aburabi (Japan)	JW122
	AK	Akita (Japan)	JW124
	Amel-1	Ameland (Netherlands)	CS22526
	An-1	Antwerpen (Belgica)	N944
	Ange-1	Angers (France)	CS28020
	Anh-1	Anholt (Germany)	N22313
	Ayu-Dag-2	Ayu-Dag Mountain (Ukraine)	N22816
	Bak-2	Bakuriani (Georgia)	N22756
	Bay-0	Bayreuth (Germany)	CS6608	YES
	Bch-1	Büchen-Lauenburg (Germany)	N957
	Bg-1	Seattle (Washington, USA)	N22341
	Bl-1	Bologna (Italy)	N969
	Bla-1	Blanes (Spain)	N971
	Bur-0	Burren (Ireland)	CS6643
	C24	unknown	CS906	YES
	Cal-0	Calver (UK)	N1063
	Can-0	Canary Islands (Spain)	CS1064
	Chat-1	Chateaudun (France)	CS22521
	Chi-0	Chisdra (Russia)	N1072
	Chi-1	Chisdra (Russia)	N1074
	Cibc-1	Ascot, Berks (UK)	N22220
	Co-1	Coimbra (Portugal)	N1085
	Col	unknown	CS908	YES
	CSHL-1	Cold Spring Harbor Lab, NY (USA)	N22419
	Ct-1	Catania (Italy)	N1094
	Cvi	Cape Verdi Islands	CS8580	YES
	Da (1)-12	Czek Republic	N917
	Del-1	Deliblato Sands (Serbia)	N28885
	Dog-4	Dogruyol village (Turkey)	N22698
	Dra-0	Drahonin (Czech Republic)	N1117
	Dra-2	Drahonin (Czech Republic)	CS1120
	Ede-1	Ede (Netherlands)	CS22532
	Edi-0	Edinburgh (UK)	N1123
	Eil-0	Eilenburg (Germany)	CS6693
	En-1	Enkheim/Frankfurt (Germany)	N1137
	En-2	Enkheim/Frankfurt (Germany)	N1139
	Enniwa	Hokkaido (Japan)	JW133
	Enoshima	Enoshima (Japan)	JW126
	ES	Enoshima (Japan)	JW117
	Esp-0	Espoo (Finland)	CS6699
	Fei-0	Santa Maria da Feira (Portugal)	Picó et al., (2008)	YES
	FK	Fukui (Japan)	JW113
	Fl-1	Frickhofen (Finland)	CS1160
	Fm-3	Ithaca, NY (USA)	N22385
	Fuk	Fukuyama (Japan)	JW116	YES
	Ga-0	Gabelstein (Germany)	N1181
	Gd-1	Gudow (Germany)	N1184
	Ge-0	Geneve (Switzerland)	N1187
	Geg-14	Geghard Monastery (Armenia)	N22763
	Gifu-2	Yamaoka-cho, Central of Honshu Island (Japan)	N3963
	Got-1	Gottingen (Germany)	N22277
	Gr-1	Graz (Austria)	N1199
	Gü-0	Gluckingen (Germany)	N1212
	Hey-0	Heythuysen (Netherlands)	Picó et al., (2008)
	Hir-1	Hiroshima (Japan)	JW102
	Hr-5	Ascot, Berks (UK)	N22205
	Hs-1	Harvard Sq, Cambridge, MA (USA)	N22351
	IK	Ishikawa (Japan)	JW121
	Istisu-1	Istisu-1 (Azerbaijan)	N22730
	Ita-0	Ibel Tazekka (Morocco)	CS1244	YES
	Jag-10	Jagnjedovec (Croatia)	N28908
	Je-0	Jena (Germany)	Picó et al., (2008)
	Jm-0	Jamolice (Czech Republic)	J115
	Jm-1	Jamolice (Czech Republic)	J116
	Kas-1	Kashsmir (India)	CS3880
	Kas-2	Kashmir (India)	N1264	YES
	Kelsterbach	Kelsterbach (Germany)	CS6101
	Kil-0	Killean (UK)	CS6754
	Kl-5	Koeln (Germany)	N1284
	Kno-1	Knox, IN (USA)	N22401
	Ko-2	Copenhagen (Denmark)	N1289
	Koch-1	Kocherov (Ukraine)	N22823
	Kon	Kondara, Khurmatov (Tadjikistan)	CS916
	Kyoto-1	Kyoto (Japan)	JW137
	Kyoto-2	Kyoto (Japan)	JW138
	Kyoto-3	Kyoto (Japan)	JW139
	KZ1	Karagandy (Kazakhstan)	N22606
	KZ10	Karagandy (Kazakhstan)	N22442
	KZ11	Karagandy (Kazakhstan)	N22443
	KZ12	Karagandy (Kazakhstan)	N22444
	KZ13	Karagandy (Kazakhstan)	N22445
	KZ2	Karagandy (Kazakhstan)	N22436
	KZ4	Karagandy (Kazakhstan)	N22437
	KZ6	Karagandy (Kazakhstan)	N22438
	KZ7	Karagandy (Kazakhstan)	N22439
	KZ8	Karagandy (Kazakhstan)	N22440
	KZ9	Karagandy (Kazakhstan)	N22441
	KZ9B	Karagandy (Kazakhstan)	N22607
	La-0	Landsberg/Warthe (Poland)	CS28439
	La-1	Landsberg/Warthe (Poland)	CS28440
	Lag1-2	Lagodechi (Georgia)	N22738
	Ler	Landsberg (Poland)	CS8581	YES
	Lerik1-2	Lerik (Azerbaijan)	N22711
	Ll-0	Llagostera (Spain)	N1338	YES
	Ll-1	Llagostera (Spain)	N1340
	Lm-2	Le Mans (France)	N1345
	Lz-0	Lezoux , Puy-de-dome (France)	N1355
	M-3385-S	Stockholm (Sweden)	CS3111
	Mrk-0	Markt/Baden ( Germany)	N1375
	Ms-0	Moscow (Russia)	N905
	Mt-0	Martuba/Cyrenaica (Libya)	CS6799
	Nar-2	Narimanabad (Azerbaijan)	N22726
	Nemrut-1	Nemrut Mountain (Turkey)	N28917
	Nfc-1	Ascot, Berks (UK)	N22182
	Nfe 1	Ascot, Berks (United Kingdom)	N22163
	NG	Niigata (Japan)	JW125
	Oerd-2	Ameland (Netherlands)	CS75969
	OY	Okayama (Japan)	JW123
	Oy-0	Oystese (Norway)	N1437
	Oy-1	Oystese (Norway)	N1687
	Pa-1	Palermo (Italy)	N1439
	Pak-1	Pakistán	JW105	YES
	Pak-2	Pakistan	JW106
	Pak-3	Pakistán	JW107	YES
	Ped-0	Pedriza (Spain)	Picó et al., (2008)	YES
	Per-1	Perm (Russia)	N1445
	PHW-1	Corscalla (Italy)	CS6043
	PHW-16	Maidstone, Kent ( UK)	CS6065
	PHW-17	Kent (U K)	CS6067
	PHW-2	Florence (Italy)	CS6044
	PHW-23	Devon (UK)	CS6077
	PHW-26	Chagford (UK)	CS6081
	PHW-28	Dartmode (UK)	CS6084
	PHW-29	Chagford (UK)	CS6085
	PHW-31	Norfolk (UK)	CS6088
	PHW-32	Lisse, Keukenhof (Netherlands)	CS6090
	PHW-33	Lisse, Keukenhof (Netherlands)	CS6093	YES
	PHW-34	Bretagny Sur Orge (France)	CS6095
	PHW-35	Bretagny Sur Orge (France)	CS6096
	PHW-5	Kent (UK)	CS6048
	Pi-0	Pitztal/Tirol (Austria)	N1455
	Pirin-10	Pirin (Bulgaria)	N28881
	Pla-0	Playa de Aro ( Spain)	N1459
	Por-1	Porodin (Serbia)	N28893
	Pro-0	Proaza (Spain)	Picó et al., (2008)	YES
	Puz 2	Prudka, near Doubravnik (Czechoslovakia)	N22446
	Ra-0	Radan, Puy-De-Dome ( France)	N1481
	Ren-1	Rennes (France)	N22253
	Ri-0	Richmond B.C. (Canada)	CS6849
	Rou-0	Rouen (France)	N1489
	Rp-1	Ithaca, New York (USA)	N22362
	Sah-0	Sierra de Alhambra (Spain)	N1501
	Sap-0	Sapporo (Japan)	JW128
	Sap-1	Sapporo (Japan)	JW129
	Sap-2	Sapporo (Japan)	JW130
	Sav-0	Slavice (Czech Republic)	N1514
	Se-0	San Eleno (Spain)	N1503
	Sei-0	Seis am Schlem (Italy)	N1504
	Sendai-1	Sendai (Japan)	JW131
	Sendai-2	Sendai (Japan)	JW132
	Sendai-3	Sendai (Japan)	JW135
	Sendai-4	Sendai (Japan)	JW144
	Sf-2	Saint Feliu (Spain)	CS1516
	Sha	Shahkdara (Tadjikistan)	CS929	YES
	Shokei	Sendai (Japan)	JW101
	SK	Sakata (Japan)	JW114
	Sofia-1	Sofia (Bulgaria)	N28865
	Sq-4	Ascot, Berks (UK)	N22243
	Stu-1	Studenkladenec (Bulgaria)	N28862
	Stw-0	Stobowa/Orel (Russia)	N1539
	Te-0	Tenela (Finland)	CS6918
	TKS	Tokushima (Japan)	JW120
	To	Tsuruoka (Japan)	JW112
	Truk-1	Kyiv, Trukhaniv Island (Ukraine)	N22799
	Ts-1	Tossa de Mar (Spain)	N1553
	Tsu-0	Tsushima (Japan)	JA236
	Tsu-1	Tsushima (Japan)	N1640
	TY	Toyama (Japan)	JW118
	Ven-1	Veenendaal (Nehterlands)	CS22538
	Wa-1	Warschau (Poland)	CS6885
	Wei-1	Weiningen (Switzerland)	N1683
	Ws	Wassilewskija (Russia)	CS2223	YES
	Wt-1	Wietze (Germany)	N1604
	Xan-1	Xanbulan (Azerbaijan)	N22703
	Yam-1	Yamagata (Japan)	JW104-1
	Yam-2	Yamagata (Japan)	JW104-2
	Yeg-1	Yeghegis (Armenia)	N22765
	YGA	Yamagata (Japan)	JW119
	YGU	Yamaguchi (Japan)	JW115	YES
	Yo-0	Yosemite (USA)	CS1622
	Zab-1	St. Ivan Zabno (Croatia)	N28909
	Zab-13	St. Ivan Zabno (Croatia)	N28916
	Zloc-1	Zlocuchane (Bulgaria)	N28873
	9354	Kazakhastan	N22468
	9481	Kazakhastan	N22458
	9481A	Kazakhastan	N22459
	9481B	Kazakhastan	N22460
	9481C	Kazakhastan	N22461
	9481D	Kazakhastan	N22462
