# Supplementary material for: The Flowering Repressor SVP Underlies a Novel Arabidopsis thaliana QTL Interacting with the Genetic Background
Source: PLoS Genet. 2013 Jan 31;9(1):e1003289. doi: 10.1371/journal.pgen.1003289 (PMC3561112; doi:10.1371/journal.pgen.1003289)
Supplement: Table S5 — Oligonucleotides used for SVP sequencing, accession genotyping, cloning and verification of transgenic lines. (XLS) [file pgen.1003289.s006.xls]

## Sheet: Supporting Table S5
Objective	Name	Sequence	Name	Sequence	Ler length	Fuk length	Notes
SVP sequencing	SVP-1F	TCAGAGAGAGTGTGTAGTGTAGGGA	SVP-1R	GCTCGTATCACTCACCCCCTATT	895	894
SVP sequencing	SVP-2F	GAAAAGAGTTAAAGAAGAAAAGAAAAGAG	SVP-2R	AAGAACATCAAGGGCTACAACG	1274	1273
SVP sequencing			SVP-2R-2	CAAATCACATATACTTCACCAACG			additional oligo used to complete the sequence read
SVP sequencing	SVP-3F	CAGTGATGATTGATACCCCCA	SVP-3R	ATGAGAAGGTTTTGATTGGTGAAG	869	868
SVP sequencing			SVP-3R-2	TTTTTAGTTTTAGTTTTTTTTTTGGAT			additional oligo used to complete the sequence read
SVP sequencing	SVP-4F	ATCCAAAAAAAAAACTAAAACTAAAAA	SVP-4R	TGGAAGAGAAGATGATGAGAGCGA	817	818
SVP sequencing			SVP-4R-2	ATCCTTCACCAATCAAAACCTTCT			additional oligo used to complete the sequence read
SVP sequencing	SVP-5F	CCATCAAAATCAATCCCGTTCTC	SVP-5R	TGTGAAAGTGTGTATGTCCCCGA	974	972
SVP sequencing	SVP-6F	TGTGGTATGATATGTTTAAGCCGTC	SVP-6R	CTCAACTCTCTACACAGGACTACTCTACA	840	838
SVP sequencing			SVP-6R-2	TATATATATATGTATATGTATAGATATGTTGGAAT			additional oligo used to complete the sequence read
SVP sequencing	SVP-7F	ACCACACATTTTCTTTCCCGATT	SVP-7R	ATCAACAGAGAGGGTAAGACACATA	850	851
SVP sequencing			SVP-7R-2	GAACACCAAAAAAAAAGAGAAGAAGA			additional oligo used to complete the sequence read
SVP sequencing	SVP-8F	ATAGGCAAATGAGAGGAGAGGAACT	SVP-8R	CTATCAACTCAAAAGAATGTAAAAAGAA	1194	1196
SVP sequencing			SVP-8R-2	AACAAAATGAAGATGAAAAAGAAAA			additional oligo used to complete the sequence read
SVP sequencing	SVP-9F	TGTTTTGTCTTGATTTTTGCAGGG	SVP-9R	ACATTACTCTCCTCACTCCATCAACTT	769	770
SVP sequencing	SVP-10F	TCACCCTTTCTTTTTACATTCTTTTG	SVP-10R	GTCACACACACAAGTAAGATCATCAA	895	884
SVP sequencing	SVP-11F	GTAACGCTTGTCACCGATAAACT	SVP-11R	GGATAAAGGAATGTGAAAATGTCG	793	791
SVP sequencing	SVP-12F	TACACACCGACCTTTGACCG	SVP-12R	CGCTCTTCTTTCTCTCTCTCTACCT	1109	495
SVP sequencing	SVP-12F-2	CGACATTTTCACATTCCTTTATCC					additional oligo used to complete the sequence read
SVP cloning	SVP BamHI-F	GggatccGAAATAAGTAATATCGATCAGGCCAC	SVP BamHI-R	CTGGATCTAGACAAGATTCCTTCGATG	2669	2668	cloning sites: BamHI, XbaI
SVP cloning	SVP PstI-F	CATTCGTAGTTAGTTGATCTCTAGAGAAATTC	SVP PstI-R-Ler	CctgcagAACTTTTTTCCCCTTTGTGACGGTTT	1706	1705	cloning sites: XbaI, PstI
SVP cloning	SVP XbaI-F	CATCGAAGGAATCTTGTCTAGATCCAG	SVP XbaI-R	TTCTCTTCCGTTAGTTGCGTTCCC	2281	2280	cloning site: XbaI
SVP cloning	SVP-F	CCATCAAAATCAATCCCGTTCTC	SVP-R	TGTGAAAGTGTGTATGTCCCCGA			for right orientation checking
quimeric SVP cloning	SVP BamHI-F	GggatccGAAATAAGTAATATCGATCAGGCCAC	SVP-ValR	CGCAGAGAACGGAGAGTTCTTCAACTTTC	2530		for Ler amplification
quimeric SVP cloning	SVP BamHI-F	GggatccGAAATAAGTAATATCGATCAGGCCAC	SVP-AlaR	CGCAGAGAACGGAGAGTTCTTCAGCTTTC		2529	for Fuk amplification
quimeric SVP cloning	SVP-ValF	GAAAGTTGAAGAACTCTCCGTTCTCTGCG	SVP BamHI-R	CTGGATCTAGACAAGATTCCTTCGATG	168		for Ler amplification
quimeric SVP cloning	SVP-AlaF	GAAAGCTGAAGAACTCTCCGTTCTCTGCG	SVP BamHI-R	CTGGATCTAGACAAGATTCCTTCGATG		168	for Fuk amplification
transgenic lines checking	T16B14-F	CAAGCATTCGCATCATCGGTCAC	T16B14-R	GTGTCGCCCCTTTCTCTTTTGTAT			Indel marker for determining genetic background (Ler, IL-FAQ1)
transgenic lines checking	MSAT 3.32-F	GCACTTGCAGCTTAACTT	MSAT 3.32-R	CGTGACTGTCAAACCG			Microsatelite marker for determining genetic background (Ler, Fuk, JW105, JW107)
transgenic lines checking	SVP-10F-4	TTTAGTGATGCCTCAAATAACTAATAAT	SVP-9R-2	GTCACACACACAAGTAAGATCATCAA			Indel marker for determining the SVP allele (Ler, Fuk)
transgenic lines checking	SVP5-F	CCATCAAAATCAATCCCGTTCTC	SVP4-R	TGGAAGAGAAGATGATGAGAGCGA			CAPS (AluI) marker for genotyping the
							Ler/Fuk SVP causal polymorphism in transgenic lines and accessions
